# Supplementary material for: Social presence effect in language comprehension: evidence from event-related potential (ERP) research
Source: PeerJ. 2025 Jan 13;13:e18798. doi: 10.7717/peerj.18798 (PMC11737328; doi:10.7717/peerj.18798)
Supplement: Supplemental Information 2 [file peerj-13-18798-s002.zip]

Archive with 32 entries (26 files):
- ResultsForYuteng/
- ResultsForYuteng/BehaviorDataspssResults/
- ResultsForYuteng/BehaviorDataspssResults/BehaviorData.csv
- ResultsForYuteng/BehaviorDataspssResults/BehaviorData.sav
- ResultsForYuteng/BehaviorDataspssResults/BehaviorData.xlsx
- ResultsForYuteng/BehaviorDataspssResults/behaviorResult.spv
- ResultsForYuteng/BehaviorDataspssResults/behaviorResultGrammar.sps
- ResultsForYuteng/ERPspssResults/
- ResultsForYuteng/ERPspssResults/CSV/
- ResultsForYuteng/ERPspssResults/CSV/300-500-LAN-frontalThreeZones.csv
- ResultsForYuteng/ERPspssResults/CSV/300-500-N400-CentralThreeZones.csv
- ResultsForYuteng/ERPspssResults/CSV/300-500-N400-ParietalThreeZones.csv
- ResultsForYuteng/ERPspssResults/CSV/550-800-P600-CentralThreeZones.csv
- ResultsForYuteng/ERPspssResults/CSV/550-800-P600-ParietalThreeZones.csv
- ResultsForYuteng/ERPspssResults/EXCEL/
- ResultsForYuteng/ERPspssResults/EXCEL/300-500-LAN-frontalThreeZones.xlsx
- ResultsForYuteng/ERPspssResults/EXCEL/300-500-N400-CentralThreeZones.xlsx
- ResultsForYuteng/ERPspssResults/EXCEL/300-500-N400-ParietalThreeZones.xlsx
- ResultsForYuteng/ERPspssResults/EXCEL/550-800-P600-CentralThreeZones.xlsx
- ResultsForYuteng/ERPspssResults/EXCEL/550-800-P600-ParietalThreeZones.xlsx
- ResultsForYuteng/ERPspssResults/spss/
- ResultsForYuteng/ERPspssResults/spss/300-500-LAN-frontalThreeZones.sav
- ResultsForYuteng/ERPspssResults/spss/300-500-LAN-FrontalThreeZonesResult.spv
- ResultsForYuteng/ERPspssResults/spss/300-500-N400-CentralThreeZones.sav
- ResultsForYuteng/ERPspssResults/spss/300-500-N400-CentralThreeZonesResult.spv
- ResultsForYuteng/ERPspssResults/spss/300-500-N400-ParietalThreeZones.sav
- ResultsForYuteng/ERPspssResults/spss/300-500-N400-ParietalThreeZonesResult.spv
- ResultsForYuteng/ERPspssResults/spss/500-800-P600-CentralThreeZonesResult.spv
- ResultsForYuteng/ERPspssResults/spss/500-800-P600-ParietalThreeZonesResult.spv
- ResultsForYuteng/ERPspssResults/spss/550-800-P600-CentralThreeZones.sav
- ResultsForYuteng/ERPspssResults/spss/550-800-P600-ParietalThreeZones.sav
- ResultsForYuteng/ERPspssResults/spss/frontalThree-grammar.sps
