# Supplementary material for: Social presence effect in language comprehension: evidence from event-related potential (ERP) research
Source: PeerJ. 2025 Jan 13;13:e18798. doi: 10.7717/peerj.18798 (PMC11737328; doi:10.7717/peerj.18798)
Supplement: Supplemental Information 2 [file peerj-13-18798-s002.zip › ResultsForYuteng/BehaviorDataspssResults/BehaviorData.csv]

subject	PresenceOfOthersAndSemanticallyCorrectACC	PresenceOfOthersAndSemanticallyIncorrectACC	AloneAndSemanticallyCorrectACC	AloneAndSemanticallyIncorrectACC	PresenceOfOthersAndSemanticallyCorrectRT	PresenceOfOthersAndSemanticallyIncorrectRT	AloneAndSemanticallyCorrectRT	AloneAndSemanticallyIncorrectRT
2	44	42	47	49	490.8780488	398.225	453.3478261	435.9565217
3	47	40	45	46	604.3478261	566.972973	481.9761905	597.8181818
4	49	43	50	50	444.5416667	398.775	491.5510204	465.5625
5	49	42	50	43	587.893617	557.6341463	607.7142857	546.2926829
7	48	42	49	48	315.7173913	367.1	439.0851064	481.6666667
9	46	40	43	37	759.8409091	796.5526316	565.4878049	609.5
12	50	49	48	41	444.5319149	463.673913	617.7045455	599.5128205
14	49	46	49	43	432.7021277	504.627907	455.6444444	510.15
15	50	49	49	43	432.2978723	441.5744681	425.9565217	405.3095238
16	49	47	43	39	537.4893617	486.547619	711.4146341	577
17	44	42	41	36	545.097561	525.025	549.974359	476.4242424
18	45	48	40	35	830.452381	699.0434783	864.1621622	804.5454545
20	49	40	49	49	489.8913043	527.8157895	430.0652174	502.9787234
21	50	47	49	41	522.6875	518.9333333	592.7291667	537.1794872
22	48	47	48	43	330.7555556	338.2272727	312.9555556	322.6904762
23	47	42	48	49	623.2272727	601.125	444.2391304	513.212766
24	50	39	47	49	565.5208333	617.8947368	588.0227273	509.6086957
27	48	43	46	48	496.9347826	511.9756098	593.255814	524.4565217
28	38	48	38	41	568.4722222	573.8695652	638.8888889	562.6666667
30	49	48	50	43	554.9574468	545.7391304	438.7021277	470.8333333
34	41	37	43	32	715.3846154	713.7428571	624.7560976	558.9310345
35	50	49	49	42	427.7142857	411.9361702	430.5744681	403
36	48	47	48	42	713.3333333	670.5227273	699.5652174	619.6
37	46	44	49	47	332.1395349	307.3414634	312.6458333	316.1363636
38	47	39	46	48	309.3181818	376.1081081	274.7380952	293.3695652
39	47	42	48	35	449.9545455	501.8717949	441.0888889	355.5625
