# Supplementary material for: Social presence effect in language comprehension: evidence from event-related potential (ERP) research
Source: PeerJ. 2025 Jan 13;13:e18798. doi: 10.7717/peerj.18798 (PMC11737328; doi:10.7717/peerj.18798)
Supplement: Supplemental Information 2 [file peerj-13-18798-s002.zip › ResultsForYuteng/BehaviorDataspssResults/behaviorResultGrammar.sps]

GLM ACCs11 ACCs12 ACCs21 ACCs22
  /WSFACTOR=socialYN 2 Polynomial semanticYN 2 Polynomial 
  /METHOD=SSTYPE(3)
  /EMMEANS=TABLES(socialYN) COMPARE ADJ(LSD)
  /EMMEANS=TABLES(semanticYN) COMPARE ADJ(LSD)
  /PRINT=DESCRIPTIVE ETASQ OPOWER HOMOGENEITY 
  /CRITERIA=ALPHA(.05)
  /WSDESIGN=socialYN semanticYN socialYN*semanticYN.

GLM RTs11 RTs12 RTs21 RTs22
  /WSFACTOR=socialYN 2 Polynomial semanticYN 2 Polynomial 
  /METHOD=SSTYPE(3)
  /EMMEANS=TABLES(socialYN) COMPARE ADJ(LSD)
  /EMMEANS=TABLES(semanticYN) COMPARE ADJ(LSD)
  /PRINT=DESCRIPTIVE ETASQ OPOWER HOMOGENEITY 
  /CRITERIA=ALPHA(.05)
  /WSDESIGN=socialYN semanticYN socialYN*semanticYN.
