# Supplementary material for: Social presence effect in language comprehension: evidence from event-related potential (ERP) research
Source: PeerJ. 2025 Jan 13;13:e18798. doi: 10.7717/peerj.18798 (PMC11737328; doi:10.7717/peerj.18798)
Supplement: Supplemental Information 2 [file peerj-13-18798-s002.zip › ResultsForYuteng/ERPspssResults/CSV/300-500-LAN-frontalThreeZones.csv]

PresenceOfOthersAndSemanticallyCorrectFrontal	PresenceOfOthersAndSemanticallyCorrectCentral	PresenceOfOthersAndSemanticallyCorrectParietal	PresenceOfOthersAndSemanticallyIncorrectFrontal	PresenceOfOthersAndSemanticallyIncorrectCentral	PresenceOfOthersAndSemanticallyIncorrectParietal	AloneAndSemanticallyCorrectFrontal	AloneAndSemanticallyCorrectCentral	AloneAndSemanticallyCorrectParietal	AloneAndSemanticallyIncorrectFrontal	AloneAndSemanticallyIncorrectCentral	NAloneAndSemanticallyIncorrectParietal
1.55070262498339	-.639869625317806	-.972966621736996	-1.10450650173938	-2.54583299722406	-3.23094337059767	.530230749803013	.646196748823713	1.12948612452892	-2.39279987576418	-3.1512563765049	-2.7539264978352
1.13264587365004	1.26490162542439	2.09464862391353	1.31940337496111	.983437126729914	2.49281500153244	1.7029298785748	2.84972937434912	2.42499162383378	-.824236500153784	-1.04108262713155	-1.83636549998133
-1.2437292487378	-1.50060450075413	.283587998871226	-1.43630850038666	1.06218850561767	.587437873788877	-.132897500641338	2.71050025496923	.694556372887891	-.981414247558714	-.936333878507139	-.00637874951586127
-2.03811799989315	-.178309499375464	-.58146112372342	-3.01046612876118	-2.80865787670598	-4.04715562035446	1.3643073748122	1.60584124619614	.813198254480958	.470879127251683	.142990126728837	.250568876474863
1.35030224869028	1.56311600006855	1.92812987150159	.36866924973976	2.16944875244139	2.40248349875212	3.16653687208134	3.58820600189269	3.02410824905441	.150589749387582	.169203252103762	-.200671876328124
-5.43958625644445	-3.55434287839154	-2.98874674748629	-5.69559375301003	-4.92417587693781	-3.24323862973601	-2.51136600347178	-1.28636149982507	-2.00470962252098	-1.38907299943719	-2.73249399982393	-2.15343400364975
-1.18546637663057	1.00496499956418	-3.37564062685706	-1.35884062383091	.808269249409204	-2.87751387226861	.220628248657158	-.018524125253025	.688378874756891	.837128873879556	.72440237573398	.842806622495627
-3.40432437371928	-.941306874171132	.0874812492150522	-4.21529725192115	-3.10437987879035	-.740305626688787	-6.68814350247383	-3.4487088769651	-1.60612274995976	-5.15048836708069	-3.60503400146961	-1.15143787645939
2.78748337835073	2.41625037391306	1.51293562254024	-1.22999924790463	-1.41641574672358	-1.44086724470661	1.06748362800921	2.15395574911265	.931522626600272	2.00095324634458	1.56020850031255	.804262751559727
.199548499035882	.223505001073063	.300489501070542	-.779086000648422	-1.59981687656022	-.937135873408197	.239754124826286	-.10637962642184	.314346625106118	-.952070873028715	-1.91710824833572	-1.26967162376262
.149275499297219	-.933086749994336	.171337875933241	.105840124770402	-.227790374592878	.552981250612065	.159910375385371	.276141250801156	.520372248803778	1.37242225045455	.758045000876009	1.22238562524202
-.496757249077273	-1.65863025098057	-1.32029500078177	-1.89635324888397	-5.26673562564654	-4.12835050015012	.474713628115132	-.706762874245324	-2.07764750038972	-.763626247792854	-3.91150999697915	-3.73161662308499
-5.89195500105619	-4.99030899960548	-4.58605112716556	-4.43447038006037	-4.69656962718815	-4.14978299855837	2.94389100755798	2.05814449515892	4.11974488094915	1.49563487202278	1.14628800186169	2.88077087156853
2.56425737741403	1.25335287494701	3.56070462862728	1.26764712427626	-1.10410050058956	2.07100275178673	2.01346299995639	-.463866500727909	2.22959412236931	1.89653424857097	-.789564873671625	1.67444749758812
-.0263359999608655	-.0707996258628555	.223275625363203	-.716739124541928	-.360946625048691	.536137123879453	1.25475975027541	1.98602349996567	1.13173200102814	.351991750086308	.276830375766149	.827894873645855
-.155526748740522	-1.57081112616695	-2.26516199718695	-3.08643849386834	-2.03208925338306	-4.25501924793236	-2.57654937335872	-.710524872904061	-4.50019937373698	.407056624594552	-.130537999628577	-2.71485700150253
-1.25763312466683	.481093250662088	-1.17752849945281	-5.47792988402536	-2.27623824802078	-3.1771291347771	-2.17702600276796	-.143673500591831	-1.19815425116627	-1.95555099972524	-1.03278862434396	-.867271996916752
.128508875396383	.980174000534462	1.50827762357483	-.457282626439119	-.340335374893111	.0588452506557223	.911186125421828	.356920873791096	-.591091125875682	-.907047375597685	-.603590874802321	-2.25290924607601
-2.83215625112207	-3.67302899774804	-2.10452087390078	-2.77596187557356	-4.63810913130641	-3.82215874813497	-2.65710612743045	-3.32600199798122	-2.69301999888616	-4.09113699332345	-5.60506448924542	-5.87939161241055
-1.22293174990686	.311110623222194	3.4986382540327	-.388228376472834	.0977805004984839	1.85732774759585	.552569128947507	1.24542350534815	3.04768324846867	2.56026300183323	4.16910525803221	5.3167505086062
-.670669999156089	-1.30886074624548	-.728123627457608	-2.72665312421043	-4.23676712229848	-2.90294037600979	-.994005875528528	-2.34855425245208	-1.15129812708823	-1.7532794991367	-2.93966237670393	-2.22695537746622
-1.56065900099688	.41341437618772	-1.0932971225545	-2.00083387596067	-.61431624881021	-2.36164262570324	-2.2548538723588	-1.03633899783978	-1.22483762454885	-3.4825572501123	-2.8466026225267	-3.49287287652609
-.166783749396563	-.826428749203396	-.387396875644845	-1.93546463121471	-3.6733303753403	-1.99365862523671	-3.36463662194685	-3.68162624560297	-2.7253450022178	-1.62875537289103	-4.02600774973631	-2.64184800112387
.976342750283657	.791530125565187	.388590500360951	-1.76311500159092	-.807242374364578	.218966997178795	.503415999956196	.706013124227466	1.41253724822775	-.748148875129409	-1.34954337679344	-.532058125946787
.334372001457668	-.668857999296161	.246294499697397	-1.7120124984649	-1.40152524988167	-.694068374630297	-1.26798849821585	-.814473251239397	.385229124319885	-1.45722587432247	-1.78056387289573	-.71386699873372
-.713031501070364	-1.50262862341944	-1.42692762339874	-1.60636462489609	-2.84702774874429	-2.93658262757373	-2.85293549832975	-2.55107149773044	-2.74243899749592	-1.99306800214661	-2.03239437595475	-3.33320762418211
