# Supplementary material for: Social presence effect in language comprehension: evidence from event-related potential (ERP) research
Source: PeerJ. 2025 Jan 13;13:e18798. doi: 10.7717/peerj.18798 (PMC11737328; doi:10.7717/peerj.18798)
Supplement: Supplemental Information 2 [file peerj-13-18798-s002.zip › ResultsForYuteng/ERPspssResults/CSV/300-500-N400-CentralThreeZones.csv]

PresenceOfOthersAndSemanticallyCorrectFrontal	PresenceOfOthersAndSemanticallyCorrectCentral	PresenceOfOthersAndSemanticallyCorrectParietal	PresenceOfOthersAndSemanticallyincorrectFrontal	PresenceOfOthersAndSemanticallyIncorrectCentral	PresenceOfOthersAndSemanticallyincorrectParietal	AloneAndSemanticallyCorrectFrontal	AloneAndSemanticallyCorrectCentral	AloneAndSemanticallyCorrectParietal	AloneAndSemanticallyincorrectFrontal	AloneAndSemanticallyincorrectCentral	NAloneAndSemanticallyncorrectParietal
1.1665319995489	-1.55997537416231	-1.02215812504612	-.669728750150534	-2.7757836263522	-3.24699299484491	-.659755251940223	-1.39766737879836	.947122250562679	-1.50441825209142	-3.29111274514944	-1.1639980004073
3.07891324557364	3.06815975502133	3.48793287739158	2.64773700249905	1.65704974979861	3.66289999380708	2.27839324735105	2.42522125054151	2.67462099552155	1.84362199809402	.789163999590965	1.4163993745466
1.56598624828999	.192303626056455	1.90296087715796	3.29104312736083	3.11348500102875	3.9623098788783	3.62764426019407	3.46141713266203	4.03733925133944	1.30595862580542	-.466192499520257	.663062250511721
.49019987532869	.368057502795646	.870925249099382	-1.45101712654548	-2.60979837232968	-3.39482600276824	.47611949930455	.91961100010114	-1.46016887593432	.175744498978893	-1.84705750213587	-.903567624168718
2.95591537348926	2.08684537761263	2.82941800147295	1.44221087573729	2.12016062789364	1.8639841285572	2.32524936936388	3.13810149997473	2.56342262508348	.420225001307554	-.66296424915432	-.682824748916173
-.183400249806	-.491649874504656	.766375253843726	-2.23235712722642	-3.68753625292797	-1.65262650005927	1.04403274847311	.833030626125692	1.6647238730465	.865927125835078	-.726073124540271	2.26229875350007
-1.31913400001824	-.117822251648176	-1.74017099867575	-1.32849974790355	-.0403021240742237	-1.35793887342676	-.0622961239266442	-1.03581375065551	-.542936624520225	.0315016249136533	-.654456125409197	-.523100627547683
2.10866774924914	.947605126253329	5.60263075292111	.554333869320108	-2.32616425252752	3.49650437846431	.249915999572695	.0134295003861189	6.30838262557983	1.21861150017983	-1.72532475168118	4.64308063298464
3.64418237314327	3.26058237619698	2.25426612540672	1.54781525000655	.361028748921399	1.53859662386647	4.14417274320032	5.28253787170863	4.10369300096063	4.25378674447537	3.23923724905326	3.70262237914372
.659942625663243	.219489249939616	1.09761637584073	.100795750193938	-.71429662469629	.882653123397759	1.84426187650708	1.12082400174462	1.23792025199235	-.482381126433029	-1.03951199959396	-.541313874631887
1.04119275183883	-.0708291244087741	1.66736774869729	-.0502818739476607	-.472745625060634	.641141375378938	.779931874512113	.648795249586547	1.50892962701299	1.76335787647869	.806663875333507	2.08484650176018
1.89440287138888	-1.24354337521538	.639016126076167	1.01421424915199	-4.31241036486579	-1.30381362347282	6.0933536336571	3.23817575839115	3.06399499745625	1.72743838117109	-2.70255950242514	-1.4642539979236
-.906250749995816	-2.85569512381393	-.0619286254417967	-.27903637580137	-3.19790600168752	-.691757873231545	4.70971624787431	2.68565387339331	4.61881061609834	2.80498611933697	1.36013111605949	3.87426437704598
1.94043662208365	1.12539749778749	2.28189736953704	1.02565124869638	-1.16102875373675	.476021623781417	.599152001251423	-1.06722700039951	.662011497588828	.174125373900169	-1.33006975281489	-.812985625406145
2.38647862428508	.880334123971697	1.74038374680065	3.0558916284889	1.53823099894042	2.12802362715593	5.25813374936581	3.4104732529819	4.6295528742671	3.25482875328511	.122680125455081	1.93018437638675
3.60032187327743	1.5896643732184	1.38417924826237	.539722623479611	-1.91684449893446	-.643704373859	2.28432199696414	1.06192925098119	-.207966501787369	3.11905337579548	.625569376025815	-.0361933767597657
-1.03588225340296	-.0873712489866012	.0609462505269767	-4.43604812636971	-3.25144474811852	-2.41992674617562	-1.47956249895884	.105085000973049	-.338531373765145	-2.31418237977894	-2.45977824575675	-3.07529312080238
2.50329062245641	1.72395112706814	3.16175662132562	3.68172350015957	.652009123098396	2.5458768767133	2.03261912146176	.333527873879648	-.0034255006822059	1.43396524773969	-.642406126337009	-1.21552500257967
-.089990001361366	-1.74764924860094	2.29098075065296	.290516752438562	-2.40328012570739	1.49107900356408	-.646622999738756	-2.59998000256717	.759472373794924	-1.5870252511221	-4.08937274843454	-2.39761912335176
1.16872624627897	1.88683812488496	3.98786675283685	3.05146062374697	2.29383812693937	3.06067525289953	3.20885037394764	3.61333249494201	2.85623475116881	6.5408563612774	7.36965650096536	6.57702625402249
.206319374086252	-1.18272012294357	1.92696774738783	-.849099500927841	-3.87887012035353	-.313640625400876	-.621412000178389	-3.03170900285244	.260396374795964	-.269870875199185	-3.05793362122146	-.117821624854623
1.31063125176297	2.20540587732568	2.99674475271255	.547204874986128	.950937624622602	1.61917974980606	-.322780001168867	.290241874480307	1.98581825240341	-.256599624936061	-.814199624595931	.693479498664674
.502012124362373	-.033968251781771	1.86040462424979	-.986084626380471	-3.10187400203751	-.169633999874059	-1.11869124826975	-2.00785937649722	1.02519925113535	-.957836128273775	-3.84239062750246	-.325940122978063
1.88621725066245	1.60134112418767	2.0840043758601	.182275000826921	.0396127513749525	1.77749100138841	1.30659749597588	2.06351374797581	3.54795037716627	-.258824874779675	-1.07283662664973	.953606875758342
1.50871000119107	-.0601000013752491	1.12508799976873	-.209628250286769	-1.42735187534658	-.597624750176328	1.64352087538224	.229417750157591	1.02511362701927	.442552252514506	-1.55589012260083	.0631311249104328
1.93146875014223	-.688730249454675	.679394001779001	2.08223825152951	-1.3956354975127	.227666874908609	-.659882125997683	-2.51383437879151	-1.18587337327648	-1.01021412208502	-2.92878837426892	-4.41430263135582
