# Supplementary material for: Social presence effect in language comprehension: evidence from event-related potential (ERP) research
Source: PeerJ. 2025 Jan 13;13:e18798. doi: 10.7717/peerj.18798 (PMC11737328; doi:10.7717/peerj.18798)
Supplement: Supplemental Information 2 [file peerj-13-18798-s002.zip › ResultsForYuteng/ERPspssResults/CSV/300-500-N400-ParietalThreeZones.csv]

PresenceOfOthersAndSemanticallyCorrectFrontal	PresenceOfOthersAndSemanticallyCorrectCentral	PresenceOfOthersAndSemanticallyCorrectParietal	PresenceOfOthersAndSemanticallyincorrectFrontal	PresenceOfOthersAndSemanticallyIncorrectCentral	PresenceOfOthersAndSemanticallyincorrectParietal	AloneAndSemanticallyCorrectFrontal	AloneAndSemanticallyCorrectCentral	AloneAndSemanticallyCorrectParietal	AloneAndSemanticallyincorrectFrontal	AloneAndSemanticallyincorrectCentral	NAloneAndSemanticallyncorrectParietal
.849184165083182	-1.44229299884784	-.173919500724102	1.16722299929863	-2.05392675122945	-.28594316999428	-.190939500956641	-2.41531900275499	.687918166981205	1.87487200058046	-1.42464950152324	1.62803784124088
3.00441049396992	4.59863125443459	7.01955084522565	4.1508264964819	4.02466599822044	6.30346732656161	2.20820949955999	2.46891300086456	4.2180931660533	3.07313100010157	3.68665250092745	4.74703134218852
3.85085199912389	.912536503141892	.355765832557033	7.00652501304944	1.11076424973784	1.69679166405229	5.18436782399813	.465882997941808	4.76075683951378	3.01820783890939	-1.42514075405197	-.256304667767448
3.20035399902457	3.17875199835748	2.52368416590306	-.801462498038697	-2.78723300891928	-3.12259116945478	-2.32951233234567	-2.0769620048668	-3.23652332812858	-.519185502233255	-2.2032797500398	-2.33855032906091
3.85940716763337	1.7447594980929	2.71295016897842	2.87527483129253	1.32788749924453	1.45052100074478	1.71900583215368	2.63655074751005	2.09764399712284	2.78716533727944	1.78406750305905	1.56084566597594
3.42553266836796	1.11503249849658	1.89311582211444	1.74802483578523	-2.1880694934749	.193304673495198	4.59807050128157	.287991249744373	4.78974516775886	3.95783400207448	1.02168525283225	4.96814149588346
-2.74038833366319	-7.42856573939323	-8.6308931851387	-2.57425233270973	-5.52070625171065	-6.65434300560504	-1.58353800073965	-2.23646650464274	-2.08533733430163	-1.66386549505871	-3.22958750266582	-3.62107533435027
5.06690949628751	7.88910124778748	7.49291684075569	6.17637533764044	8.75829123020172	7.50203682507078	7.36997200787067	10.6638472473621	10.9359271770716	8.82433983484904	8.48190899848938	10.1128153411547
3.87775383750598	1.77841050006566	-3.5098313213295	5.87865584080418	3.32045799963642	2.77833116633197	8.03193750619888	7.75926899254322	4.66022967605541	7.37381616314252	7.37208375573158	2.87908018019671
.8742174989117	.44633500012802	.450113664808256	1.27853299773298	.774836997981183	1.70096749883921	2.25853916649163	.341174248424941	.343553168309542	.260197833982917	-1.3949200034258	-1.25377549742581
-1.14682050133066	.983527245858568	2.37694400195032	-2.55436033512155	-1.57195699697826	.727104664418536	-.48694499967969	.159416500494117	2.09213333443506	-.783273332305253	-.270803999290802	1.29766649739506
3.89602182642867	1.46237150033005	3.75924083371957	1.96077199535988	-2.01902375170961	.30184050290467	8.5488179787	5.28505800545216	8.83486499905586	.391039661827963	-3.03765449971485	1.68718266612472
5.26262767374516	3.77371274925261	3.9734493347498	3.49873150457318	1.1466607482321	2.05017433254359	8.54102318445842	7.31655399531126	5.6618170080916	8.20292883257071	7.8217972567305	6.69206332840181
2.07930549517293	1.48767124803213	3.27206683665514	.949585499931903	.916476251576096	1.92561083740865	-.22686616839453	-.22957075009821	.922329669180714	-1.42528599925339	-1.22483499803056	.121799668658835
4.00294366073484	2.24016850321088	14.319912352562	4.69826349824667	3.15008224263787	1.9638539961415	4.67774249836803	1.71968124960549	5.02931950512032	2.63500983224018	.129714500842383	4.90704400276765
3.03037650430575	1.06692474648837	1.58978750191493	1.25035449699732	-1.1577174952114	.172727002150884	1.63614233442427	-.297950250243302	-.0239766673421642	2.45035683704075	-.0451547532342375	.188295835223204
1.23485150023984	.941712503566232	-2.3666971676461	-.963410503032307	-1.39699500415358	-1.18186166730826	.869348666773585	.657208000064784	-1.12198866525025	.786748164610472	-1.62143599850591	-5.71266716587047
2.35042583232746	-.517183998535947	.566007167746623	6.17524016181628	1.06864075168851	2.22494283476922	3.21548532944328	-.528263251229655	.854076502027068	3.45375283183763	-2.55125375078991	.151453499067575
5.90772299567858	3.76711449176073	6.28741433660189	6.64528333067894	3.13456549972296	6.69661584754785	5.05175866583983	3.7701117390547	5.14413117249807	3.37282966886337	.0870682519371621	3.11801900159102
.48821666894597	.336448001007084	2.0880353320747	1.59210866529495	.742721997706685	.563047001239502	1.24986000030224	1.68447200317867	1.0740413343788	4.42179182984711	5.55423474920914	4.38741033270955
3.24085900137511	.43179899666924	4.7213056623439	3.62435599865237	-.152629501135089	3.80074532972649	2.51869566826945	-1.01655000220519	3.23523750880578	4.10971033465583	-.408150499700569	4.1461605156182
1.34843816659025	2.81803775108228	5.909997001489	.732956834350092	1.23202849406516	4.15561916271845	.0899501688227368	2.0369739948702	5.87647433280945	1.8637878340475	2.3550852502929	5.32463167746862
.878544503548183	.912475002637075	3.66856316705545	1.40810416383514	-1.0876597508695	1.90614566620778	1.40173116843759	1.47799899963124	4.52708266605934	1.73329550179187	.206084999069572	2.80594267167461
3.5481431632489	2.93644824802876	3.66217616816362	1.78870900047245	2.13612874720246	3.91253066937129	4.22694466382265	3.79862575083971	4.93429015715917	2.98986449842652	2.73021125160158	3.1428366659085
2.33164499437126	1.40291949886829	1.14791600067731	.487682163094481	-.64674150221399	-.559314830504979	2.29195733105764	.0461140002729371	.367715666415279	1.19392416488573	-.710597998881713	-.0131564976636946
2.64805399974187	4.13072175502777	6.89774567445119	2.82272200248282	4.20657849941403	5.77465666808188	3.22998084346453	4.70854074820876	6.64782399227222	.325491667912186	2.45911125320941	2.72303600097075
