# Supplementary material for: Social presence effect in language comprehension: evidence from event-related potential (ERP) research
Source: PeerJ. 2025 Jan 13;13:e18798. doi: 10.7717/peerj.18798 (PMC11737328; doi:10.7717/peerj.18798)
Supplement: Supplemental Information 2 [file peerj-13-18798-s002.zip › ResultsForYuteng/ERPspssResults/CSV/550-800-P600-CentralThreeZones.csv]

PresenceOfOthersAndSemanticallyCorrectFrontal	PresenceOfOthersAndSemanticallyCorrectCentral	PresenceOfOthersAndSemanticallyCorrectParietal	PresenceOfOthersAndSemanticallyincorrectFrontal	PresenceOfOthersAndSemanticallyIncorrectCentral	PresenceOfOthersAndSemanticallyincorrectParietal	AloneAndSemanticallyCorrectFrontal	AloneAndSemanticallyCorrectCentral	AloneAndSemanticallyCorrectParietal	AloneAndSemanticallyincorrectFrontal	AloneAndSemanticallyincorrectCentral	NAloneAndSemanticallyncorrectParietal
1.35541425717535	.145338757354818	.123897691869932	.521479518050384	.900102812353677	-.425679017925714	-.188978916229531	.0977022079372195	2.02404197124413	-.299949797377506	.645438251783253	2.099043274616
3.97004377333275	3.45187630932255	3.69836827277124	4.4819590381111	3.9308881554977	4.92513383775351	2.13443795093719	3.4938141619824	4.10325241950621	3.29426516023984	3.08546415189782	3.07309447892885
3.11752982168687	1.8971306207818	2.93998473893428	9.02944919897849	10.2204828276692	9.04451454212388	3.43997238437205	4.5065954771626	5.12984618975456	6.55724979966999	6.71740482466288	5.99940883253802
-1.33346094853239	.0136003994661567	2.11645522113398	-2.00741646539725	-2.31826415359151	-.913107832986768	-.822126608225985	1.18705291300498	-2.36831586644815	-5.12958433409502	-4.89529005932925	-2.69376184747696
2.97213795362227	2.74603434062627	2.74188765105473	2.25390993899303	2.50126495882757	2.02165481815606	4.38408122651548	4.42160682146808	3.76893674980206	2.78887610698781	1.68332399657238	.967001003442785
.503132929003698	2.04229628398405	2.86908684450484	-1.00494508027874	-1.85373524644124	-1.24942529740478	.982799799748169	1.69726696892115	.980072187719611	2.36978614712919	1.27771756843583	4.83239367929845
-.357134036649611	-1.2341231911604	-2.15627731283613	-1.10283895477397	-.231670784621629	-.695853613761051	1.55238052177403	.0368723890166281	.160692469803168	1.12907821189399	-.16729638328211	1.25099206665142
2.06607560166691	4.18096465650333	2.08124397498234	2.59901877405518	2.95034688261915	.878560943963931	-.392077508616265	2.88537569937423	4.04051405251266	1.69214186452336	2.37883363561919	.811940359644452
2.37736786967674	1.87628725015869	1.63284889439903	4.75713975883153	3.47641606762469	3.49069859266999	3.29747861121074	3.83896486114348	2.94847078211643	6.74728212897557	6.17437298362514	5.25377108593542
1.82595632321025	1.00668494005423	1.11231475905094	2.74318574171468	1.20021295205626	1.63113925813783	2.81142238835733	2.02825170814295	.89866014094793	.399339558560752	.637671184495391	-.530955621679772
1.21447278990786	.834584136509458	1.46941134627875	.851916967755923	1.1756943793436	.702382329168676	.90014688901175	2.55900511702141	1.76945823377716	1.48760492085707	1.78890260916889	.617387448448733
-1.31820411392208	.023941868004117	.811923094742733	4.87048394176604	2.98251466143523	3.41509246596754	5.90962599630815	4.59689327254592	2.83856405290683	5.91352892424687	4.56664217116842	4.34307309407947
2.38491415786351	.796677207868559	1.91418032156188	1.8233977930141	-.325932229398264	.874117370151604	7.95226466081229	6.98652399208651	7.15996897866927	5.36277128917625	3.37060621786623	4.9338416689371
1.59882640595621	1.89409367659038	3.94552681063971	1.74215391603961	-.743233737916696	2.54325461698262	.881032529746624	-.712919582694631	.868702508541185	.557752912000091	-.556107528245424	-.153621585338365
-.235156226128851	.336067269717289	.639473496160832	3.0927214858283	3.19815682820288	3.03775421945924	.620897590423033	.542672489462822	1.38582268754603	1.32690531959389	.458693272531626	1.52782640666406
4.03856927332988	2.03182600338169	1.45562660672218	2.62510201204816	.953995781498082	1.13838654768375	2.17175110326996	.667561849298097	.11025451976632	6.63637992751646	4.72103061733932	2.50527811471497
.903191065225922	2.45162751138899	.379217267788755	-.83384106360562	1.26277088225867	-.78643774923184	.24406114386888	3.10191927960958	.397855723227877	.837226103652982	1.66843272819058	-.710364256408903
2.12116686819868	2.79081284975197	3.15504979499032	4.61266375443782	2.26584959353543	4.68232169220725	3.75705170582131	3.0568292226014	-.187051906816466	3.92177098292304	1.06960451803308	-.539063654645448
.735763755344354	.700565865007253	1.39757028112027	1.37362831486314	-.478286246822195	.70187640558364	.280731525500286	-1.02196435846391	.0614247992554708	.0055280134355814	-1.00350602438868	-1.35939598322568
2.75928172292366	4.05630431271787	5.35283633771476	4.38719227026408	5.30180813205063	4.49135180676251	5.33954749243515	9.05666846419913	6.91807230529058	8.98146385734949	12.5380830281231	10.3426526174488
2.25804337328763	1.39636345556651	3.10709106572062	1.97817821274642	-.291475402848631	.27840341287205	-.207753014123257	-1.1047514072292	1.19238514217163	2.53354106554818	.0743214841223749	.639117369398939
1.71961636634426	2.92644608379847	2.85185582697252	1.16478755198658	2.80046465424409	2.09065241059363	-.551103010858048	1.0083147608034	2.1399148578361	.00439779378832766	1.70269146468116	1.72330221290378
1.52389889572893	2.14376074370618	3.27558905601382	1.16347721146642	-.912566767491673	.610232529338416	-.370156927248271	-.820309437426713	1.63456204774823	1.34780702830448	-1.76815290952262	.414351608489238
-1.18800943813286	-.649689356922911	-.220066868100069	-1.2232697785572	-.934224899774198	1.09457981807155	-1.27099236701035	.762293375407188	2.64064216734065	-.831220983909574	.616882428523664	2.52265873877519
.716360443896669	1.2433487964938	2.32775361548705	-.351358232482049	.447113454970718	1.43469950127959	1.49333202920634	1.88770220656954	2.14564678663024	.33256345386507	.00704317377357983	1.67731887634739
3.73520090364165	2.40203975544715	2.52412801253587	4.6480574382125	3.72476325151193	4.59398573962037	-3.31121154588247	-1.43743946350855	-.598434539717514	-1.79840221007735	-.847326806986267	-2.05253966295125
