# Supplementary material for: Social presence effect in language comprehension: evidence from event-related potential (ERP) research
Source: PeerJ. 2025 Jan 13;13:e18798. doi: 10.7717/peerj.18798 (PMC11737328; doi:10.7717/peerj.18798)
Supplement: Supplemental Information 2 [file peerj-13-18798-s002.zip › ResultsForYuteng/ERPspssResults/CSV/550-800-P600-ParietalThreeZones.csv]

PresenceOfOthersAndSemanticallyCorrectFrontal	PresenceOfOthersAndSemanticallyCorrectCentral	PresenceOfOthersAndSemanticallyCorrectParietal	PresenceOfOthersAndSemanticallyincorrectFrontal	PresenceOfOthersAndSemanticallyIncorrectCentral	PresenceOfOthersAndSemanticallyincorrectParietal	AloneAndSemanticallyCorrectFrontal	AloneAndSemanticallyCorrectCentral	AloneAndSemanticallyCorrectParietal	AloneAndSemanticallyincorrectFrontal	AloneAndSemanticallyincorrectCentral	NAloneAndSemanticallyncorrectParietal
.455427577965326	.543013656799902	-2.60914873229552	.16368969576745	.727634738139569	-2.27644726193954	-1.28332221797631	-1.18159778923989	-.150276974116924	.0509414995822263	.0769502033225175	-1.77170200953871
2.94456572322003	2.37939117064449	3.3027714850031	4.47033654511414	3.24295200928148	4.23701686615815	3.31448727473617	2.30762429987211	2.23261339066256	4.89936105107048	4.22534417076762	3.24079036570517
3.24045113762644	3.02368453837722	1.90199478492225	10.2071191469828	5.59846063083913	4.94196078925577	4.13750655851371	2.28888895809319	5.66221499903354	5.79700455419754	3.60085400816728	3.51109799779603
-1.50692998580173	-.588507828627148	-2.57891298217731	-.720895048051354	1.01363714566608	-.87140629517642	-6.09633199214297	-4.18705260990016	-7.49696438826391	-5.36537536456084	-4.21167228685086	-5.50348459908282
5.02523588272462	2.48525100929268	3.8630975894979	5.25614082861138	4.31652991527534	3.54831365728315	5.21151993727907	7.17539738842761	4.31166787830542	4.75437563713615	4.69038936316249	4.06168983196478
-1.46474109853461	-2.46498192891658	-4.68203666201921	-.160616465930464	-4.70113736208543	-2.97602356049959	-.644260642459115	-3.85567650646645	-3.9933036096404	1.15573520893577	-.27352188205642	-2.49897040981989
-2.10634015699815	-6.76479397337121	-7.91264564237761	-1.20222315965395	-1.99298654868638	-4.15457202115858	.817858902475457	.764267470346797	.0316108452627458	.213768541928221	1.62745863845175	.536148062074018
-1.36482342664736	1.77929999909914	-1.72039036319493	2.01669438115235	3.98679437270261	-1.74014136582423	.628460506231299	3.45121607572274	1.11547818017433	1.73979572335517	.37886465880945	-2.08103775225932
1.74386237867297	1.9409785125644	-2.28705046130837	7.24916800341932	6.27224216307981	7.01270442149057	3.28401981439776	3.94396987617255	4.77008794146572	7.50288567485579	9.07830000019457	.40058821479639
.31020548948775	-.378655623086358	-1.12592583642512	1.89758821978093	1.38535060326991	.904773895695919	2.62227363109968	-.140382530492399	-.926692769331596	.200218609358724	-1.6226162607632	-2.40411579669478
-2.70734591750052	-.0137248962040406	1.4648362791195	-3.39088688078654	-.337572088442653	1.25515274474911	-.490194109408746	1.9051847388074	3.6546471159222	-1.41102918347848	-.549516866365111	1.00945475047867
2.57156801009439	2.91217770957085	3.68629076362773	8.81670923405383	7.60975402090923	6.43058340073909	8.24538970057425	7.44604879450128	8.93701123106113	8.97086374252197	7.66653273909925	8.54709370484154
7.6394879484432	5.50254518870848	3.19263159012898	6.28275408515011	3.9765116434664	2.68906692905527	11.7280195624314	11.8550529958733	7.18092182833936	10.2749356100039	10.6928273223969	7.62062718064451
1.5187643885206	1.91747771019124	3.25842007888616	2.32549799155254	2.87475160459977	3.91010268116862	1.04859370805842	.363342972222181	1.19955475156574	-1.62511539583467	-1.51450341299221	-.301030389506945
-.468212179981741	-.364541969088142	5.42196919460533	1.09796733601976	2.58804035855151	4.43314660138574	-2.54137108999353	-3.04866225920883	-4.02775862941723	-2.22702596904373	-2.17649297194787	-1.07621726738239
2.44624484771765	2.2432546157345	.53251981261028	2.13175595557246	1.20516807455887	-.529401877181545	-.115073894039594	-.737836745591464	-2.43864631929167	4.79337015297199	3.88465100357376	.89483561086153
.657484736762333	2.66425140295365	-3.43906210442018	-1.11683654583557	-.218010639850364	-2.49317389003364	-1.49144458057299	-.250583330914682	-4.13809237058195	1.20389223539715	.74509478174898	-6.49257911344269
-.0955080323138211	.852570078851857	1.46979343801861	4.96803774831192	2.81815260883101	4.6485239650351	5.77757161629786	5.54317128299231	3.88149451873598	6.1052204847655	1.59168815727344	3.07477630968075
1.45832422860914	-1.86342490789477	.380542303793322	4.87534270564236	.0449367454238088	3.02669344026311	2.80800481746924	.392487951069995	.346811780192075	2.44081967564392	-1.29243051920864	.432999864813449
-1.22123466864031	1.82753313783496	1.58832222372643	-.665382595527094	2.4561285196624	-.174579791308579	-.474762520178095	5.23701666702608	1.53008031818521	3.03149089295482	8.77872088623334	3.56064591665005
2.53044551917959	1.76542791383468	2.97439130745723	2.85091432160791	.844761042976771	1.45479089747556	1.23306465778815	.888851206787314	2.24125956933025	4.70506399349276	2.70120221615421	3.77498474453951
1.74035716317145	3.24253594372646	4.18990830436768	2.30217429900534	2.70827530277332	3.45525863360728	.817932665431585	2.96605080174634	5.07887122366163	4.14983640920366	5.20182409679076	6.39162141986321
.0785511370287451	2.38983233041788	3.67708688156512	1.47535649658096	.693203814466077	2.11012088235124	.58562235489651	2.76160140116381	3.7555660020954	2.38912476723642	3.13232991080656	3.77420843325785
-.677833731817343	.253170481126524	.248756091366616	-.43386398881008	.394185342112029	.693512986512628	1.10609089625267	1.90262550551325	2.39082985190822	2.54751659835997	4.08616867170755	2.81975448793835
1.14732918222254	2.73442148803228	2.07331419367841	.601492098104982	2.02145582749359	1.71912262160418	1.00305127510829	1.3670244996911	1.52046854043669	1.27870923575448	1.18825120406682	1.70468688029497
2.17714203342825	5.85870019594828	5.84490213767592	2.84488219773045	6.8240236924834	7.87685836577312	-1.11464511572696	2.2910050229061	2.35800174703458	-1.19975274285816	3.24066867753415	2.07170402072121
