# Supplementary material for: Social presence effect in language comprehension: evidence from event-related potential (ERP) research
Source: PeerJ. 2025 Jan 13;13:e18798. doi: 10.7717/peerj.18798 (PMC11737328; doi:10.7717/peerj.18798)
Supplement: Supplemental Information 2 [file peerj-13-18798-s002.zip › ResultsForYuteng/ERPspssResults/EXCEL/550-800-P600-ParietalThreeZones.xlsx]

## Sheet: 550-800-P600-ParietalThreeZones
PresenceOfOthersAndSemanticallyCorrectFrontal	PresenceOfOthersAndSemanticallyCorrectCentral	PresenceOfOthersAndSemanticallyCorrectParietal	PresenceOfOthersAndSemanticallyincorrectFrontal	PresenceOfOthersAndSemanticallyIncorrectCentral	PresenceOfOthersAndSemanticallyincorrectParietal	AloneAndSemanticallyCorrectFrontal	AloneAndSemanticallyCorrectCentral	AloneAndSemanticallyCorrectParietal	AloneAndSemanticallyincorrectFrontal	AloneAndSemanticallyincorrectCentral	NAloneAndSemanticallyncorrectParietal
0.455428	0.543014	-2.60915	0.16369	0.727635	-2.27645	-1.28332	-1.1816	-0.150277	0.0509415	0.0769502	-1.7717
2.94457	2.37939	3.30277	4.47034	3.24295	4.23702	3.31449	2.30762	2.23261	4.89936	4.22534	3.24079
3.24045	3.02368	1.90199	10.2071	5.59846	4.94196	4.13751	2.28889	5.66221	5.797	3.60085	3.5111
-1.50693	-0.588508	-2.57891	-0.720895	1.01364	-0.871406	-6.09633	-4.18705	-7.49696	-5.36538	-4.21167	-5.50348
5.02524	2.48525	3.8631	5.25614	4.31653	3.54831	5.21152	7.1754	4.31167	4.75438	4.69039	4.06169
-1.46474	-2.46498	-4.68204	-0.160616	-4.70114	-2.97602	-0.644261	-3.85568	-3.9933	1.15574	-0.273522	-2.49897
-2.10634	-6.76479	-7.91265	-1.20222	-1.99299	-4.15457	0.817859	0.764267	0.0316108	0.213769	1.62746	0.536148
-1.36482	1.7793	-1.72039	2.01669	3.98679	-1.74014	0.628461	3.45122	1.11548	1.7398	0.378865	-2.08104
1.74386	1.94098	-2.28705	7.24917	6.27224	7.0127	3.28402	3.94397	4.77009	7.50289	9.0783	0.400588
0.310205	-0.378656	-1.12593	1.89759	1.38535	0.904774	2.62227	-0.140383	-0.926693	0.200219	-1.62262	-2.40412
-2.70735	-0.0137249	1.46484	-3.39089	-0.337572	1.25515	-0.490194	1.90518	3.65465	-1.41103	-0.549517	1.00945
2.57157	2.91218	3.68629	8.81671	7.60975	6.43058	8.24539	7.44605	8.93701	8.97086	7.66653	8.54709
7.63949	5.50255	3.19263	6.28275	3.97651	2.68907	11.728	11.8551	7.18092	10.2749	10.6928	7.62063
1.51876	1.91748	3.25842	2.3255	2.87475	3.9101	1.04859	0.363343	1.19955	-1.62512	-1.5145	-0.30103
-0.468212	-0.364542	5.42197	1.09797	2.58804	4.43315	-2.54137	-3.04866	-4.02776	-2.22703	-2.17649	-1.07622
2.44624	2.24325	0.53252	2.13176	1.20517	-0.529402	-0.115074	-0.737837	-2.43865	4.79337	3.88465	0.894836
0.657485	2.66425	-3.43906	-1.11684	-0.218011	-2.49317	-1.49144	-0.250583	-4.13809	1.20389	0.745095	-6.49258
-0.095508	0.85257	1.46979	4.96804	2.81815	4.64852	5.77757	5.54317	3.88149	6.10522	1.59169	3.07478
1.45832	-1.86342	0.380542	4.87534	0.0449367	3.02669	2.808	0.392488	0.346812	2.44082	-1.29243	0.433
-1.22123	1.82753	1.58832	-0.665383	2.45613	-0.17458	-0.474763	5.23702	1.53008	3.03149	8.77872	3.56065
2.53045	1.76543	2.97439	2.85091	0.844761	1.45479	1.23306	0.888851	2.24126	4.70506	2.7012	3.77498
1.74036	3.24254	4.18991	2.30217	2.70828	3.45526	0.817933	2.96605	5.07887	4.14984	5.20182	6.39162
0.0785511	2.38983	3.67709	1.47536	0.693204	2.11012	0.585622	2.7616	3.75557	2.38912	3.13233	3.77421
-0.677834	0.25317	0.248756	-0.433864	0.394185	0.693513	1.10609	1.90263	2.39083	2.54752	4.08617	2.81975
1.14733	2.73442	2.07331	0.601492	2.02146	1.71912	1.00305	1.36702	1.52047	1.27871	1.18825	1.70469
2.17714	5.8587	5.8449	2.84488	6.82402	7.87686	-1.11465	2.29101	2.358	-1.19975	3.24067	2.0717
