# Supplementary material for: Social presence effect in language comprehension: evidence from event-related potential (ERP) research
Source: PeerJ. 2025 Jan 13;13:e18798. doi: 10.7717/peerj.18798 (PMC11737328; doi:10.7717/peerj.18798)
Supplement: Supplemental Information 2 [file peerj-13-18798-s002.zip › ResultsForYuteng/ERPspssResults/spss/frontalThree-grammar.sps]

* Encoding: UTF-8.

DATASET ACTIVATE Data Set2.
GLM YYfro YYcen YYpar YNfro YNcen YNpar NYfro NYcen NYpar NNfro NNcen NNpar
  /WSFACTOR=socialYN 2 Polynomial semanticYN 2 Polynomial FCP 3 Polynomial 
  /METHOD=SSTYPE(3)
  /EMMEANS=TABLES(socialYN) COMPARE ADJ(LSD)
  /EMMEANS=TABLES(semanticYN) COMPARE ADJ(LSD)
  /EMMEANS=TABLES(FCP) COMPARE ADJ(LSD)
      /EMMEANS=TABLES(semanticYN*FCP) COMPARE(semanticYN) ADJ(BONFERRONI)
    /EMMEANS=TABLES(semanticYN*socialYN*FCP) COMPARE(socialYN) ADJ(BONFERRONI)
  /PRINT=DESCRIPTIVE ETASQ OPOWER HOMOGENEITY 
  /CRITERIA=ALPHA(.05)
  /WSDESIGN=socialYN semanticYN FCP socialYN*semanticYN socialYN*FCP semanticYN*FCP 
    socialYN*semanticYN*FCP.
